# Supplementary material for: Snf1/AMPK promotes the formation of Kog1/Raptor-bodies to increase the activation threshold of TORC1 in budding yeast
Source: eLife. 2015 Oct 6;4:e09181. doi: 10.7554/eLife.09181 (PMC4686425; doi:10.7554/eLife.09181)
Supplement: Source code 1. — DOI: http://dx.doi.org/10.7554/eLife.09181.022 [file elife-09181-code1.txt]

files = dir('*.jpg'); 

for k = 1:numel(files)
	rgb = imread(files(k).name);
	str=['Filename = ', files(k).name];
	disp(str);
	gray = rgb2gray(rgb);
	figure, imshow(gray,'InitialMagnification',200);
	prompt={'Number of experimental sets?','Number of lanes per set?'};
	title=files(k).name; 
	answer=inputdlg(prompt,title);
	numexpsets = str2num(answer{1});
	numlanesperset = str2num(answer{2});
	numlanes = numexpsets*numlanesperset;
	image_name{k} = [files(k).name];
	image_lanes{k} = [numlanes];
	image_expsets{k} = [numexpsets];
	image_lanesperset{k} = [numlanesperset];
	
	waitfor(msgbox('Please define image background'));
	DefineBG=imrect;
	BGcoord=wait(DefineBG);
	BGcoordR=round(BGcoord);
	BGYs=[BGcoordR(2):(BGcoordR(2)+BGcoordR(4))];
	BGXs=[BGcoordR(1):(BGcoordR(1)+BGcoordR(3))];
	BGimage = gray(BGYs,BGXs);
	AveBG=round(sum(sum(BGimage))/numel(BGimage));
	BC = 255-AveBG;
	str=['Background Correction = ', num2str(BC)];
	disp(str);
   

for x=1:numexpsets
waitfor(msgbox(sprintf('Please define lanes for experiment set %.0f', x)));
str1=['Experiment Set = ', num2str(x)];
disp(str1);
	for i=1:numlanesperset
		str2=['Lane ', num2str(i)];
		lanenumber{i}=[str2];
		disp(str2);
		initiate=imrect;
		L=wait(initiate);
		Lround=round(L);	  
		Lcoordinset{i}=[Lround];
	
		Ys{i}=[Lround(2):(Lround(2)+Lround(4))];
		Xs{i}=[Lround(1):(Lround(1)+Lround(3))];
	
		Limage = gray(Ys{1,i},Xs{1,i});
		Limagesinset{i}=[Limage];
	
		CLimage = gray(Ys{1,1},Xs{1,i});
		CLimageinset{i}=[CLimage];
	
		[r,c]=size(Limage);
		Lhist=255-(sum(Limage')/c);
		Lhistinset{i}=[Lhist];

		[Cr,Cc]=size(CLimage);
		preCLhist = (255-(sum(CLimage')/Cc))-BC;
		for pixelpos=1:Cr
		if(preCLhist(pixelpos)<=0)
	    	nonnormCLhist(pixelpos)=0;
	    	else nonnormCLhist(pixelpos)=preCLhist(pixelpos);
		end
	end
		
	if(i==1)
		zerosum=sum(nonnormCLhist);
		strzero=['total lane 1 intensity = ', num2str(zerosum)];
		disp(strzero);
		CLhist=nonnormCLhist;
		NFactors{i}=[];
	    else 
		temp=sum(nonnormCLhist);
		normfactor=zerosum/sum(nonnormCLhist);
		NFactors{i}=[normfactor];
		strothers=['total lane ', num2str(i), ' intensity = ', num2str(temp), ' norm factor = ', num2str(normfactor)];
		disp(strothers);
		CLhist=nonnormCLhist*normfactor;
	end
	CLhistinset{i}=[CLhist];
	
	if(i==1)
		KSnval{i}=[];
		KSpval{i}=[];
		KSkval{i}=[];
		else
		[KSn, KSp, KSk]=kstest2(CLhistinset{1,1},CLhistinset{1,i});
		KSnval{i}=[KSn];
		KSpval{i}=[KSp];
		KSkval{i}=[KSk];
	end


	for pixelpos=1:Cr
		phos(pixelpos) = (CLhist(pixelpos)/sum(CLhist))*(1-((pixelpos-1)/Cr));
	end

	strLnRep = [num2str(sum(phos)), '% phosphorylated'];
	disp(strLnRep);
	CLphosinset{i}=[sum(phos)];
end

coordsbyset{x}=[Lcoordinset];
imagesbyset{x}=[Limagesinset];
histsbyset{x}=[Lhistinset];
Cimagesbyset{x}=[CLimageinset];
Chistsbyset{x}=[CLhistinset];
Cphosbyset{x}=[CLphosinset];
NFactor{x}=[NFactors];
KSbyset{x}=[KSnval;KSpval;KSkval];


a=coordsbyset{1,x}{1,1}(2);
b=(coordsbyset{1,x}{1,1}(2)+coordsbyset{1,x}{1,1}(4));
c=coordsbyset{1,x}{1,1}(1);
d=(coordsbyset{1,x}{1,numlanesperset}(1)+coordsbyset{1,x}{1,numlanesperset}(3));
imageofset{x}= gray(a:b,c:d);

[filepath,filetitle,filetype]=fileparts(files(k).name);
plotname{x} = ['ExpSet' num2str(x) filetitle];

clear nonnormCLhist;
end

all_coords{k}=[coordsbyset];
all_Limages{k}=[imagesbyset];
all_CLimages{k}=[Cimagesbyset];
all_Lhistograms{k}=[histsbyset];
all_CLhistograms{k}=[Chistsbyset];
all_setsofimages{k}=[imageofset];
all_plotnames{k} = [plotname];
all_phos{k} = [Cphosbyset];
all_NFactors{k} = [NFactor];
all_KSdata{k}= [KSbyset];


for x=1:numexpsets
	figure()
	subplot(3,1,1);
	imshow(all_setsofimages{1,k}{1,x});
	subplot(3,1,2);
	for i=1:numlanesperset
		plot(all_CLhistograms{1,k}{1,x}{1,i})
		hold all
	end
	legend(lanenumber,'Location','EastOutside');
	xlabel('Pixel');
	ylabel('Intensity');
	hold off;

	str1={'Summary:'};
	str2={'Lane'};
	str3={'Phosphorylation (%)'};	
	str4={'Norm Factors'};
	str5={all_plotnames{1,k}{1,x}};
	str6={'KS p-value'};
	
	for i=1:numlanesperset
		KSvaluesX{i}=all_KSdata{1,k}{1,x}{2,i};
	end

	annotation('textbox',[0.15 0.1 0.7 0.22],'String', str1,'LineStyle', 'none');
	annotation('textbox',[0.15 0 0.11 0.27],'String', str2,'LineStyle', 'none');
	annotation('textbox',[0.3 0 0.2 0.27],'String', str3,'LineStyle', 'none');
	annotation('textbox',[0.5 0 0.2 0.27],'String', str4,'LineStyle', 'none');
	annotation('textbox',[0.3 0.1 0.4 0.22],'String', str5,'LineStyle', 'none');
	annotation('textbox',[0.65 0 0.2 0.27],'String', str6,'LineStyle', 'none');
	annotation('textbox',[0.15 0 0.1 0.2],'String', lanenumber,'LineStyle', 'none');
	annotation('textbox',[0.3 0 0.1 0.2],'String', all_phos{1,k}{1,x},'LineStyle', 'none');
	annotation('textbox',[0.5 0 0.1 0.2],'String', all_NFactors{1,k}{1,x},'LineStyle', 'none');
	annotation('textbox',[0.65 0 0.1 0.2],'String', KSvaluesX,'LineStyle', 'none');
	
	for i=1:numlanesperset
		if(i==1)
			lanedata{i}=[i all_phos{1,k}{1,x}{1,i} 1 1];
		else
		lanedata{i}=[i all_phos{1,k}{1,x}{1,i} all_NFactors{1,k}{1,x}{1,i} all_KSdata{1,k}{1,x}{2,i}];
		end
	end
	lanedatamatrix=reshape(cell2mat(lanedata)',4,i)';
		
	print(gcf(),'-dpdf',all_plotnames{1,k}{1,x});
	csvname=[all_plotnames{1,k}{1,x} '.csv'];
	headers = {'Lane','% Phos','NormFactor', 'KS p-value'};
	csvwrite_with_headers(csvname,lanedatamatrix,headers);
end

save('Analysis Output', 'all_CLhistograms', 'all_CLimages', 'all_Lhistograms', 'all_Limages', 'all_NFactors', 'all_coords', 'all_phos', 'all_plotnames', 'all_setsofimages', 'all_KSdata');

end
clear all;
